# Supplementary material for: A secreted metal-binding protein protects necrotrophic phytopathogens from reactive oxygen species
Source: Nat Commun. 2019 Oct 24;10:4853. doi: 10.1038/s41467-019-12826-x (PMC6813330; doi:10.1038/s41467-019-12826-x)
Supplement: Supplementary file 5 — Supplementary Data 2 [file 41467_2019_12826_MOESM5_ESM.xlsx]

## Sheet: bacteria
Taxonomy	Species	GRAM	#
Bacteria – Bacteroidetes
Bacteroidetes; Cytophagia	Fabibacter misakiensis	-	1
Bacteria – Deinococcus-Thermus
Deinococcus-Thermus; Deinococcales;	Deinococcus hopiensis	±	1
Bacteria - Proteobacteria – Rhizobiales
Proteobacteria; Alphaproteobacteria; Rhizobiales	Rhizobium leguminosarum bv. viciae Ps8	-	1
Proteobacteria; Alphaproteobacteria; Rhizobiales	Rhizobium phaseoli strain NC1	-	1
Bacteria - Proteobacteria - Rhodobacteriales
Proteobacteria; Alphaproteobacteria; Rhodobacteriales	Roseovarius aestuarii	-	2
Proteobacteria; Alphaproteobacteria; Rhodobacteriales	Roseomonas stagni DSM 19981	-	1
Bacteria - Proteobacteria – Alteromonadales
Proteobacteria; Gammaproteobacteria; Alteromonadales;	Pseudoalteromonas aliena	-	1
Bacteria - Proteobacteria - Vibrionales
Proteobacteria; Gammaproteobacteria; Vibrionales	Vibrio aerogenes CECT 7868	-	2
Bacteria - Proteobacteria - Pseudomonales
Proteobacteria; Gammaproteobacteria; Pseudomonales	Pseudomonas_aeruginosa_PAO1_uid57945	-	1
Proteobacteria; Gammaproteobacteria; Pseudomonales	Pseudomonas denitrificans (nomen rejiciendum)	-	1
Bacteria - Proteobacteria - Enterobacteriales
Proteobacteria; Gammaproteobacteria; Enterobacterales;	Dickeya dadantii 3937 uid52537	-	2
Proteobacteria; Gammaproteobacteria; Enterobacterales;	Pectobacterium_atrosepticum_SCRI1043_uid57957	-	1
Proteobacteria; Gammaproteobacteria; Enterobacterales;	Yersinia mollaretii ATC43969	-	1
Bacteria - Proteobacteria – Xanthomonadales
Proteobacteria; Gammaproteobacteria; Xanthomonadales	Lysobacter antibioticus	-	1
Proteobacteria; Gammaproteobacteria; Xanthomonadales	Stenotrophomonas chelatiphaga	-	1
Bacteria - Proteobacteria – Thiotrichales
Proteobacteria; Gammaproteobacteria; Thiotrichales;	Thiothrix flexilis	-	1
Bacteria - Proteobacteria - Burkholderiales
Bacteria; Betaproteobacteria; Burkholderiales	Acidovorax avenae ATCC 19860 uid42497	-	1
Bacteria; Betaproteobacteria; Burkholderiales	Lautropia mirabilis ATCC 51599	-	1
Bacteria; Betaproteobacteria; Burkholderiales	Achromobacter piechaudii	-	1
Bacteria - Terrabacteria group - Actinobacteria
Actinobacteria; Micrococcales;	Mycetocola reblochoni	+	1
Actinobacteria; Micromonosporales;	Actinoplanes subtropicus	+	2
Actinobacteria; Pseudonocardiales	Amycolatopsis tolypomycina	+	1
Actinobacteria; Pseudonocardiales	Amycolatopsis_mediterranei_U32_uid50565	+	1
Actinobacteria; Pseudonocardiales	Crossiella equi	+	1
Actinobacteria; Pseudonocardiales	Lechevalieria aerocolonigenes NRRL B-16140	+	1
Actinobacteria; Actinomycetales; Streptomycetaceae	Kitasatospora setae KM-6054	+	1
Actinobacteria; Actinomycetales; Streptomycetaceae	Streptomyces albireticuli_mdjk11	+	1
Actinobacteria; Actinomycetales; Streptomycetaceae	Streptomyces fulvoviolaceus	+	3
Actinobacteria; Actinomycetales; Streptomycetaceae	Streptomyces humi	+	1
Actinobacteria; Actinomycetales; Streptomycetaceae	Streptomyces niveiscabiei	+	5
Actinobacteria; Actinomycetales; Streptomycetaceae	Streptomyces sviceus	+	1
Actinobacteria; Actinomycetales; Streptomycetaceae	Streptomyces turgidiscabies	+	4
Bacteria - Terrabacteria group - Firmicutes
Firmicutes; Bacillales	Listeria fleischmannii 1991	+	1
Firmicutes; Bacilli; Lactobacillales;	Streptococcus oralis DD15	+	1

## Sheet: bacteriaSeqs
Taxonomy	Species	Accession (nr)	Ensembl_bacteria	Name	lg	signalP	Tat substrate
Bacteria – Bacteroidetes
Bacteroidetes; Cytophagia	Fabibacter misakiensis	WP_069833806	OEK06494	WP069833806Fmis	371	YES	NO
Bacteria – Deinococcus-Thermus
Deinococcus-Thermus; Deinococcales;	Deinococcus hopiensis	WP_084045024		WP084045024Dhop	361	YES	NO
Bacteria - Proteobacteria – Rhizobiales
Proteobacteria; Alphaproteobacteria; Rhizobiales	Rhizobium leguminosarum bv. viciae Ps8	WP_085994747		WP085994747Rleg	358	NO	NO
Proteobacteria; Alphaproteobacteria; Rhizobiales	Rhizobium phaseoli strain NC1	WP_064824106		WP064824106Rpha	375	YES	NO
Bacteria - Proteobacteria - Rhodobacteriales
Proteobacteria; Alphaproteobacteria; Rhodobacteriales	Roseovarius aestuarii	WP_085799196		WP085799196Raes	359	YES	NO
		WP_085802561		WP085802561Raes	359	YES	NO
Proteobacteria; Alphaproteobacteria; Rhodobacteriales	Roseomonas stagni DSM 19981	WP_092961007 | SFK72557		WP092961007Rsta	326	NO	NO
Bacteria - Proteobacteria – Alteromonadales
Proteobacteria; Gammaproteobacteria; Alteromonadales;	Pseudoalteromonas aliena	WP_077535483		WP077535483Pali	358	NO	NO
Bacteria - Proteobacteria - Vibrionales
Proteobacteria; Gammaproteobacteria; Vibrionales	Vibrio aerogenes CECT 7868	WP_073603194		WP073603194Vaer	392	YES	YES
		WP_073605707		WP073605707Vaer	379	NO	YES
Bacteria - Proteobacteria - Pseudomonales
Proteobacteria; Gammaproteobacteria; Pseudomonales	Pseudomonas aeruginosa PAO1	NP_251067 | WP_003122690	AAG05765	NP251067Paer	424	NO	NO
Proteobacteria; Gammaproteobacteria; Pseudomonales	Pseudomonas denitrificans (nomen rejiciendum)	WP_049321509		WP049321509Pden	424	NO	NO
Bacteria - Proteobacteria - Enterobacteriales
Proteobacteria; Gammaproteobacteria; Enterobacterales;	Dickeya dadantii 3937	WP_013317947	ADM98494	ABF-14625IbpP	373	YES	NO
		WP_033111867	ADM98571 (too long)	ABF-18996IbpS	373	YES	NO
Proteobacteria; Gammaproteobacteria; Enterobacterales;	Pectobacterium atrosepticum	WP_039291927	CAG75036	WP039291927Patr	373	YES	NO
Proteobacteria; Gammaproteobacteria; Enterobacterales;	Yersinia mollaretii	WP_050413172	CNF09168	WP050413172Ymol	373	YES	NO
Bacteria - Proteobacteria – Xanthomonadales
Proteobacteria; Gammaproteobacteria; Xanthomonadales	Lysobacter antibioticus	WP_057972939	ALN78647	WP057972939Lant	392	NO	NO
Proteobacteria; Gammaproteobacteria; Xanthomonadales	Stenotrophomonas chelatiphaga	WP_057508446	KRG73696	WP057508446Sche	380	YES	NO
Bacteria - Proteobacteria - Thiotrichales (1/54)
Proteobacteria; Gammaproteobacteria; Thiotrichales;	Thiothrix flexilis	WP_020560061		WP020560061Tfle	332	NO	NO
Bacteria - Proteobacteria - Burkholderiales
Bacteria; Betaproteobacteria; Burkholderiales	Acidovorax avenae ATCC 19860	WP_013595414	ADX46923	WP013595414Aave	370	YES	NO
Bacteria; Betaproteobacteria; Burkholderiales	Lautropia mirabilis ATCC 51599	WP_005674690	EFV94159	WP005674690Lmir	371	YES	NO
Bacteria; Betaproteobacteria; Burkholderiales	Achromobacter piechaudii	WP_061306320	KNY06773	WP061306320Apie	372	YES	NO
Bacteria - Terrabacteria group - Actinobacteria
Actinobacteria; Micrococcales;	Mycetocola reblochoni	WP_087137757		WP087137757Mreb	410	YES	NO
Actinobacteria; Micromonosporales;	Actinoplanes subtropicus	WP_030435168		WP030435168Asub	385	YES	YES
		WP_030437413		WP030437413Asub	376	YES	YES
Actinobacteria; Pseudonocardiales	Amycolatopsis tolypomycina	WP_091317893 | SED61397		WP091317893Atol	375	YES	NO
Actinobacteria; Pseudonocardiales	Amycolatopsis mediterranei U32	YP_003767666 | WP_013227324	ADJ47264	YP003767666Amed	376	YES	YES
Actinobacteria; Pseudonocardiales	Crossiella equi	WP_086788139		WP086788139Cequ	367	YES	NO
Actinobacteria; Pseudonocardiales	Lechevalieria aerocolonigenes	WP_082115452	KJK34673	WP082115452Laer	372	NO	YES
Actinobacteria; Actinomycetales; Streptomycetaceae	Kitasatospora setae KM-6054	WP_014135001	BAJ27683	WP014135001Kset	338	NO	NO
Actinobacteria; Actinomycetales; Streptomycetaceae	Streptomyces albireticuli mdjk11	WP_087924720		WP087924720Salb	376	YES	NO
Actinobacteria; Actinomycetales; Streptomycetaceae	Streptomyces fulvoviolaceus	WP_030598511		WP030598511Sful	377	YES	NO
		WP_030611286		WP030611286Sful	379	YES	NO
		WP_030612287		WP030612287Sful	381	YES	YES
Actinobacteria; Actinomycetales; Streptomycetaceae	Streptomyces humi	WP_046733713		WP046733713Shum	383	YES	YES
Actinobacteria; Actinomycetales; Streptomycetaceae	Streptomyces niveiscabiei	WP_055721667		WP055721667Sniv	380	YES	YES
		WP_055721903		WP055721903Sniv	373	YES	NO
		WP_055724101		WP055724101Sniv	301	NO	NO
		WP_055724162		WP055724162Sniv	370	YES	YES
		WP_055724175		WP055724175Sniv	378	YES	NO
Actinobacteria; Actinomycetales; Streptomycetaceae	Streptomyces sviceus	WP_007385613	EDY55418	WP007385613Ssvi	361	NO	NO
Actinobacteria; Actinomycetales; Streptomycetaceae	Streptomyces turgidiscabies	WP_006374944	ELP69797	WP006374944Stur	379	YES	YES
		WP_006382038	ELP63036	WP006382038Stur	379	YES	YES
		WP_006382519	ELP62576	WP006382519Stur	369	YES	YES
		WP_044473499	ELP63788	WP044473499Stur	382	YES	YES
Bacteria - Terrabacteria group - Firmicutes
Firmicutes; Bacillales	Listeria fleischmannii 1991	WP_077947259	KMT61426	WP077947259Lfle	377	NO	NO
Firmicutes; Bacilli; Lactobacillales;	Streptococcus oralis DD15	WP_061415716		WP061415716Sora	371	YES	NO

## Sheet: fungi
Taxonomy	Species	classF1	classF2	Others
Eukaryota - Fungi - Ascomycota
Dikaria; Ascomycota; Pezizomycotina; Dhothideomycetes; Capnodiales	Pseudocercospora fijiensis		1
Dikaria; Ascomycota; Pezizomycotina; Dhothideomycetes; Dhothideales	Aureobasidium pullulans		1
Dikaria; Ascomycota; Pezizomycotina; Dothideomycetes; Botryosphaeriales	Macrophomina phaseolina	1
Dikaria; Ascomycota; Pezizomycotina; Dothideomycetes; Botryosphaeriales	Neofusicoccum parvum	2
Dikaria; Ascomycota; Pezizomycotina; Dothideomycetes; Pleosporales	Bipolaris oryzae	2
Dikaria; Ascomycota; Pezizomycotina; Dothideomycetes; Pleosporales	Pyrenophora teres	1
Dikaria; Ascomycota; Pezizomycotina; Dothideomycetes; Pleosporales	Pyrenophora tritici-repentis	1
Dikaria; Ascomycota; Pezizomycotina; Eurotiomycetes; Chaetothyriales	Exophiala spinifera		1
Dikaria; Ascomycota; Pezizomycotina; Eurotiomycetes; Chaetothyriales	Cladophialophora carrionii		1
Dikaria; Ascomycota; Pezizomycotina; Eurotiomycetes; Eurotiales	Aspergillus oryzae		1
Dikaria; Ascomycota; Pezizomycotina; Eurotiomycetes; Eurotiales	Penicillium brasilianum		1
Dikaria; Ascomycota; Pezizomycotina; Eurotiomycetes; Eurotiales	Penicillium camemberti		1
Dikaria; Ascomycota; Pezizomycotina; Leotiomycetes; Helotiales	Botrytis cinerea B05.10		1
Dikaria; Ascomycota; Pezizomycotina; Sordariomycetes; Diaporthales	Diaporthe helianthi	1
Dikaria; Ascomycota; Pezizomycotina; Sordariomycetes; Glomerellales	Colletotrichum fioriniae	4
Dikaria; Ascomycota; Pezizomycotina; Sordariomycetes; Glomerellales	Colletotrichum higginsianum	2
Dikaria; Ascomycota; Pezizomycotina; Sordariomycetes; Glomerellales	Verticillium alfalfae	2
Dikaria; Ascomycota; Pezizomycotina; Sordariomycetes; Hypocreales	Beauveria bassiana	1	1
Dikaria; Ascomycota; Pezizomycotina; Sordariomycetes; Hypocreales	Fusarium oxysporum	2
Dikaria; Ascomycota; Pezizomycotina; Sordariomycetes; Hypocreales	Fusarium pseudograminearum	1
Dikaria; Ascomycota; Pezizomycotina; Sordariomycetes; Hypocreales	Hirsutella minnesotensis	3
Dikaria; Ascomycota; Pezizomycotina; Sordariomycetes; Hypocreales	Neonectria ditissima	1	1
Dikaria; Ascomycota; Pezizomycotina; Sordariomycetes; Hypocreales	Trichoderma harzianum	1	2
Dikaria; Ascomycota; Pezizomycotina; Sordariomycetes; Magnaporthales	Magnaporthe oryzae	2
Dikaria; Ascomycota; Pezizomycotina; Sordariomycetes; Xylariales	Eutypa lata	1
Eukaryota - Fungi - Basidiomycota
Dikaria; Basidiomycota; Agaricomycotina; Agaromycetes; Agaricales	Hebeloma cylindrosporum		1
Dikaria; Basidiomycota; Agaricomycotina; Agaromycetes; Agaricales	Laccaria bicolor		3
Dikaria; Basidiomycota; Agaricomycotina; Agaromycetes; Geastrales	Sphaerobolus stellatus SS14		1
Eukaryota - Fungi - Zoopagomycota
Entomophthoromycotina; Basidiobolomycetes; Basidiobolales;	Basidiobolus meristosporus CBS 931.73			3
Entomophthoromycotina; Basidiobolomycetes; Basidiobolales;	Smittium mucronatum			2

## Sheet: fungiSeqs
	Supplementary data 2 Accession numbers and characteristics of the proteins and species studied in the evolutionary analysis of the IbpS family
Taxonomy	Species	Accession (nr)	Ensembl_fungi	Name	lg	signalP	family
Eukaryota - Fungi - Ascomycota
Dikaria; Ascomycota; Pezizomycotina; Dhothideomycetes; Capnodiales	Pseudocercospora fijiensis	XP_007924954	EME84330	EME84330Pfij	372	YES	class I
Dikaria; Ascomycota; Pezizomycotina; Dhothideomycetes; Dhothideales	Aureobasidium pullulans	KEQ79523	KEQ79523	KEQ79523Apul	391	YES	class I
Dikaria; Ascomycota; Pezizomycotina; Dothideomycetes; Botryosphaeriales	Macrophomina phaseolina	EKG19700	EKG19700	EKG19700Mpha	361	YES	class II
Dikaria; Ascomycota; Pezizomycotina; Dothideomycetes; Botryosphaeriales	Neofusicoccum parvum	XP_007589582	EOD42925	EOD42925Npar	362	YES	class II
		XP_007587063	EOD45461	EOD45461Npar	352	YES	class II
Dikaria; Ascomycota; Pezizomycotina; Dothideomycetes; Pleosporales	Bipolaris oryzae	XP_007693023	EUC40449	EUC40449Bory	310	NO	class II
		XP_007688271	EUC45262	EUC45262Bory	357	YES	class II
Dikaria; Ascomycota; Pezizomycotina; Dothideomycetes; Pleosporales	Pyrenophora teres	XP_003296088	EFQ95816	EFQ95816Pter	310	NO	class II
Dikaria; Ascomycota; Pezizomycotina; Dothideomycetes; Pleosporales	Pyrenophora tritici-repentis	XP_001935579	EDU48153	EDU48153Ptri	356	YES	class II
Dikaria; Ascomycota; Pezizomycotina; Eurotiomycetes; Chaetothyriales	Exophiala spinifera	XP_016238272	KIW18056	KIW18056Espi	358	YES	class I
Dikaria; Ascomycota; Pezizomycotina; Eurotiomycetes; Eurotiales	Aspergillus oryzae	BAE59113	BAE59113	BAE59113Aory	445	NO	class I
Dikaria; Ascomycota; Pezizomycotina; Eurotiomycetes; Eurotiales	Penicillium brasilianum	CEJ55366	CEJ55366	CEJ55366Pbra	399	NO	class I
Dikaria; Ascomycota; Pezizomycotina; Eurotiomycetes; Eurotiales	Penicillium camemberti	CRL29597	CRL29597	CRL29597Pcam	368	YES	class I
Dikaria; Ascomycota; Pezizomycotina; Leotiomycetes; Helotiales	Botrytis cinerea B05.10	CCD34676	Bcin09p00460	Bcin09p00460Bcin	368	YES	class I
Dikaria; Ascomycota; Pezizomycotina; Sordariomycetes; Diaporthales	Diaporthe helianthi	OCW39740	OCW39740	OCW39740Dhel	361	YES	class II
Dikaria; Ascomycota; Pezizomycotina; Sordariomycetes; Glomerellales	Colletotrichum fioriniae	XP_007596234	EXF80108	EXF80108Cfio	370	YES	class II
		XP_007595595	EXF80828	EXF80828Cfio	355	YES	class II
		XP_007595117	EXF81206	EXF81206Cfio	362	YES	class II
		XP_007591324	EXF85022	EXF85022Cfio	361	YES	class II
Dikaria; Ascomycota; Pezizomycotina; Sordariomycetes; Glomerellales	Colletotrichum higginsianum	XP_018159399	OBR10882	OBR10882Chig	354	YES	class II
		XP_018161719	OBR13202	OBR13202Chig	362	YES	class II
Dikaria; Ascomycota; Pezizomycotina; Sordariomycetes; Glomerellales	Verticillium alfalfae	XP_003009239	EEY14813	EEY14813Valf	365	YES	class II
		XP_003003053	EEY20505	EEY20505Valf	364	NO	class II
Dikaria; Ascomycota; Pezizomycotina; Sordariomycetes; Hypocreales	Beauveria bassiana	KGQ07807	KGQ07807	KGQ07807Bbas	404	YES	class II
		KGQ09312	KGQ09312	KGQ09312Bbas	369	YES	class I
Dikaria; Ascomycota; Pezizomycotina; Sordariomycetes; Hypocreales	Fusarium oxysporum	XP_018236387	FOXG_02711	FOXG02711P0Foxy	335	YES	class II
		XP_018248779	FOXG_10866	FOXG10866P0Foxy	740	YES	class II
Dikaria; Ascomycota; Pezizomycotina; Sordariomycetes; Hypocreales	Fusarium pseudograminearum	XP_009251677	EKJ79597	EKJ79597Fpse	366	YES	class II
Dikaria; Ascomycota; Pezizomycotina; Sordariomycetes; Hypocreales	Hirsutella minnesotensis	KJZ72762	KJZ72762	KJZ72762Hmin	362	YES	class II
		KJZ73950	KJZ73950	KJZ73950Hmin	388	YES	class II
		KJZ75503	KJZ75503	KJZ75503Hmin	358	YES	class II
Dikaria; Ascomycota; Pezizomycotina; Sordariomycetes; Hypocreales	Neonectria ditissima	KPM37551	KPM37551	KPM37551Ndit	363	YES	class II
		KPM46313	KPM46313	KPM46313Ndit	298	YES	class I
Dikaria; Ascomycota; Pezizomycotina; Sordariomycetes; Hypocreales	Trichoderma harzianum	KKO96688	KKO96688	KKO96688Thar	359	YES	class I
		KKO97931	KKO97931	KKO97931Thar	361	YES	class II
		KKP02980	KKP02980	KKP02980Thar	365	YES	class I
Dikaria; Ascomycota; Pezizomycotina; Sordariomycetes; Magnaporthales	Magnaporthe oryzae	XP_003710359	MGG_05493	MGG05493T0Mory	363	YES	class II
		XP_003717446	MGG_10060	MGG10060T0Mory	360	YES	class II
Dikaria; Ascomycota; Pezizomycotina; Sordariomycetes; Xylariales	Eutypa lata	XP_007796055	EMR64856	EMR64856Elat	662	NO	class II
Eukaryota - Fungi - Basidiomycota
Dikaria; Basidiomycota; Agaricomycotina; Agaromycetes; Agaricales	Hebeloma cylindrosporum	KIM41776	KIM41776	KIM41776Hcyl	365	YES	class I
Dikaria; Basidiomycota; Agaricomycotina; Agaromycetes; Agaricales	Laccaria bicolor	XP_001891237	EDQ98111	EDQ98111Lbic	367	YES	class I
		XP_001879973	EDR09624	EDR09624Lbic	366	YES	class I
		XP_001879974	EDR09625	EDR09625Lbic	366	YES	class I
Dikaria; Basidiomycota; Agaricomycotina; Agaromycetes; Geastrales	Sphaerobolus stellatus SS14	KIJ33480	KIJ33480	KIJ33480Sste	364	YES	class I
Eukaryota - Fungi - Zoopagomycota
Entomophthoromycotina; Basidiobolomycetes; Basidiobolales;	Basidiobolus meristosporus CBS 931.73	ORX88910	ORX88910	ORX88910Bmer	366	YES
		ORX91286	ORX91286	ORX91286Bmer	376	YES
		ORX98517	ORX98517	ORX98517Bmer	360	NO
Entomophthoromycotina; Basidiobolomycetes; Basidiobolales;	Smittium mucronatum	OLY82477	OLY82477	OLY82477Smuc	367	YES
		OLY84473	OLY84473	OLY84473Smuc	367	YES

## Sheet: oomycetes
Taxonomy	Species	#
Chromalveolata - Heterokonta
stramenopiles; Oomycetes; Peronosporales	Phytophthora infestans	3
stramenopiles; Oomycetes; Peronosporales	Phytophthora ramorum	2
stramenopiles; Oomycetes; Peronosporales	Phytophthora sojae	10
stramenopiles; Oomycetes; Saprolegniales	Aphanomyces astaci	1
stramenopiles; Oomycetes; Saprolegniales	Saprolegnia parasitica CBS 223.65	3

## Sheet: oomycetesSeqs
Taxonomy	Species	Accession (nr)	Ensembl_protists	Name	lg	signalP
Chromalveolata - Heterokonta
stramenopiles; Oomycetes; Peronosporales	Phytophthora infestans	XP_002906333	PITG_03258	PITG03258T0Pinf	356	YES
		XP_002906272	PITG_03186	PITG03186T0Pinf	345	YES
		XP_002906332	PITG_03256	PITG03256T0Pinf	331	YES
stramenopiles; Oomycetes; Peronosporales	Phytophthora ramorum		Phyra76237	Phyra76237Pram	356	YES
			Phyra85882	Phyra85882Pram	351	YES
stramenopiles; Oomycetes; Peronosporales	Phytophthora sojae	XP_009515359	EGZ28084	EGZ28084Psoj	353	YES
		XP_009515360	EGZ28085	EGZ28085Psoj	337	YES
		XP_009515362	EGZ28087	EGZ28087Psoj	356	YES
		XP_009515363	EGZ28088	EGZ28088Psoj	356	YES
		XP_009525378	EGZ22661	EGZ22661Psoj	326	YES
		XP_009515350	EGZ28075	EGZ28075Psoj	304	YES
		XP_009515361	EGZ28086	EGZ28086Psoj	316	YES
		XP_009522151	EGZ19434	EGZ19434Psoj	277	YES
		XP_009515355	EGZ28080	EGZ28080Psoj	280	NO
		XP_009515351	EGZ28076	EGZ28076Psoj	264	NO
stramenopiles; Oomycetes; Saprolegniales	Aphanomyces astaci	XP_009834932	ETV75801	ETV75801Aast	368	YES
stramenopiles; Oomycetes; Saprolegniales	Saprolegnia parasitica CBS 223.65	XP_012203825	KDO25397	KDO25397Spar	372	YES
		XP_012209728	KDO19580	KDO19580Spar	371	YES
		XP_012206248	KDO22956	KDO22956Spar	252	NO

## Sheet: metazoa
Taxonomy	Species	#
Metazoa; Arthropoda; Collembola;	Folsomia candida	6
Metazoa; Nematoda; Chromadorea; Tylenchoidea;	Heterodera avenae	1

## Sheet: metazoaSeqs
Taxonomy	Species	Accession (nr)	Ensembl_metazoa	Name	lg	signalP
Metazoa; Arthropoda; Collembola;	Folsomia candida	XP_021943086	Fcan01_00164-PA	XP021943086Fcan	397	YES
		XP_021946944	Fcan01_04931-PA	XP021946944Fcan	396	YES
		XP_021947346	Fcan01_04899-PA	XP021947346Fcan	402	YES
		XP_021961457	Fcan01_20340-PA	XP021961457Fcan	404	YES
		XP_021963439	Fcan01_01073-PA	XP021963439Fcan	386	NO
		XP_021963840	Fcan01_01090-PA	XP021963840Fcan	402	YES
Metazoa; Nematoda; Chromadorea; Tylenchoidea;	Heterodera avenae	AVA09682		AVA09682Have	385	YES
