# Supplementary material for: A secreted metal-binding protein protects necrotrophic phytopathogens from reactive oxygen species
Source: Nat Commun. 2019 Oct 24;10:4853. doi: 10.1038/s41467-019-12826-x (PMC6813330; doi:10.1038/s41467-019-12826-x)
Supplement: Supplementary file 7 — Source Data [file 41467_2019_12826_MOESM7_ESM.xlsx]

## Sheet: Feuil1
Fig 7 A
			biological replicate
FeCl3	IbpS	EDDHA	1	2	3	4	5	6	average	SD
-	-	-	1584	1594	1565	1637	1557	1571	1585	29
+	-	-	1028	1022	1026	1064	165	1073	1046	23
+	+	-	1878	1779	1882	1738	1791	1760	1805	61
+	-	+	1752	1721	1801	1753	1706	1764	1750	33
Fig.7B
			biological replicate
CuCl2	IbpS	EDDHA	1	2	3	average	SD
-	-	-	4869	4769	4640	4759.33	114.806
+	-	-	146550	149710	140060	145440	4919.83
+	+	-	3460	3581	3344	3461.67	118.509
+	-	+	5460	4252	4909	4873.67	604.775
Fig. 7C
	Actin	Cla	Atfer 1	bhlh 38	moy act	moy Clat	moy Atfer 1	moy bhlh 38	ET act	ET Clat	ET Atfer 1	ET bhlh 38	moy geo con	ET Con	Cv con	atfer1/con	bhlh38/con	Et atfer1/con	ET bhlh38/con	cv atfer1	cv bhlh38	cv² con	cv² atfer1	cv² bhlh38	cv²con+cv²atfer1	cv²con+cv²bhlh38	(cv²con+cv²atfer1)1/2	(cv²con+cv²bhlh38)1/2
Control	1.80791	2.97716	1.18747	0.00684183	1.85549	3.17782	1.19826	0.00450028	0.161656	0.18087	0.0644388	0.00164912	2.42335	0.724437	0.298941	0.494465	0.00185705	0.150189	0.000878229	0.0537769	0.366447	0.0893656	0.00289196	0.134283	0.0922576	0.223649	0.303739	0.472915
	1.88924	3.14583	1.18699	0.00296857
	1.66888	3.1721	1.13192	0.00406506
	2.05592	3.4162	1.28665	0.00412567
IbpS	0.51857	0.917968	0.0532118	0.100777	0.576776	1.00104	0.0475418	0.100756	0.0423235	0.0768959	0.00490542	0.00890237	0.758234	0.233948	0.308543	0.0627007	0.132883	0.020399	0.0426481	0.103181	0.0883554	0.0951986	0.0106464	0.00780667	0.105845	0.103005	0.325338	0.320944
	0.617581	1.10072	0.0442675	0.106323
	0.576272	0.9732	0.0427074	0.0881864
	0.594682	1.01229	0.0499806	0.10774
	atfer1/con	bhlh38/con	Et atfer1/con	ET bhlh38/con							con= Constitutive genes (geometric mean of ActinandClathrin)
Control	0.494465	0.00185705	0.150189	0.000878229							moy=mean
IbpS	0.0627007	0.132883	0.020399	0.0426481							cv= variationcoefficient
											ET=Standard error
Fig 8a
Number of colonies
Control	H2O2	H2O2+ 0.5µM IbpS		H2O2+5µM IbpS		H2O2+EDDHA
1.41 105	90	490		820		320
	100	620		550		330
	120	740		520		330
	160	540		620		250
	9	610		510		430
	140	530		380		320
Fig 8b
Number of colonies
Control	H2O2	H2O2 + 0.5 µM IbpS		H2O2 +5 µM IbpS		H2O2 + 5 µMEDDHA
3.6 104	1.28 103	1.36 103		1.47 104		1.48 103
	3.7 102	1.51 103		1.55 104		1.83 103
	3.1 102	1.5 103		1.34 104		1.97 103
	3.9 102	1.71 103		1.84 104		1.74 103
	3.7 102	0.84 103		1.72 104		1.78 103
	3.3 102	0.64 103		1.82 104		1.2 103
Fig 8c
Number of colonies
WT		ibpS		ibpS/pBBRibpS
Control	H2O2	Control	H2O2	Control	H2O2
3.65 108	1.04 108	3.8 108	2.57 107	3.3 108	1.59 108
	0.988 108		2.17 107		1.55 108
	1.14 108		3.00 107		2.03 108
	1.63 108		2.33 107		1.80 108
	1.75 108		3.28 107		1.85 108
	1.24 108		2.83 107		1.61 108
Suppl Fig 2
biological replicate	-	galacturonate	polygalacturonate	sucrose	chicory(fresh)	chicory(autoclaved)
1	132	66	67	155	820	764
2	114	52	61	134	863	627
3	124	52	71	143	745	704
4	116	51	61	145	649	636
Suppl Fig 11
Time (hpi)	16	24	48	72	96
	3e-05	0.00319	0.05184	0.04894	0.2286
	8e-05	0.00018	0.04128	0.18124	0.5346
		0.00184	0.01341	0.16513	0.4453
		0.00046	0.01082	0.29289	0.29153
			0.01905	0.2292
				0.08393
mean value	5e-05	0.00142	0.02728	0.16689	0.37501

## Sheet: Feuil3
Raw data for Fig. 2a
Raw data for supplementary Fig 3
Raw data or supplementary Fig 6
a								b
Raw data for supplementary fig 10
